# Supplementary material for: Chemical Characterisation of Cytisus striatus: A Multi-Technique Approach Using GC-MS, LC-HRMS/MS, NIR, and FT-RAMAN
Source: Plants (Basel). 2026 Apr 28;15(9):1338. doi: 10.3390/plants15091338 (PMC13165026; doi:10.3390/plants15091338)
Supplement: Supplementary file 1 [file plants-15-01338-s001.zip]

Archive with 1 entries (1 files):
- plants-4195796-supplementary.pdf
